# Supplementary material for: Size-Dependent Superconducting Properties of In Nanowire Arrays
Source: Nanomaterials (Basel). 2022 Nov 21;12(22):4095. doi: 10.3390/nano12224095 (PMC9695479; doi:10.3390/nano12224095)
Supplement: Supplementary file 1 [file nanomaterials-12-04095-s001.zip]

Archive with 1 entries (1 files):
- nanomaterials-2010980-supplementary.pdf
